# Supplementary material for: A Scoping Review on Minimum Foot Clearance: An Exploration of Level-Ground Clearance in Individuals with Abnormal Gait
Source: Int J Environ Res Public Health. 2021 Sep 29;18(19):10289. doi: 10.3390/ijerph181910289 (PMC8508348; doi:10.3390/ijerph181910289)
Supplement: Supplementary file 1 [file ijerph-18-10289-s001.zip]

Archive with 1 entries (1 files):
- ijerph-1350606-supplementary.xlsx
