# Supplementary material for: A Scoping Review on Minimum Foot Clearance: An Exploration of Level-Ground Clearance in Individuals with Abnormal Gait
Source: Int J Environ Res Public Health. 2021 Sep 29;18(19):10289. doi: 10.3390/ijerph181910289 (PMC8508348; doi:10.3390/ijerph181910289)
Supplement: Supplementary file 1 [file ijerph-18-10289-s001.zip › ijerph-1350606-supplementary.xlsx]

## Sheet: Supplementary file
Supplementary Table S1. Extracted data from papers with conditions without an impact on MFC mean or median relative to controls
Condition/IV assessed	Control vs Intervention	Article	MFC/MTC/MHC	MFC Mean/ Median	Impact of condition on MFC/MTC mean/median	Impact of condition on MFC variability	MFC: Control group (mm)	MFC: Intervention group (mm)	Treadmill/Overground (Familiarization period)	Lab/Outdoors	Walking Speed	Sample Size	Mean age (years ± SD)	Gender	Footwear	Measurement System	Marker position	Method of defining MFC/MTC/MHC
Age	YA vs OA	Saleh et al., 2017	MTC	Mean	No sig. mean MFC diff	Sig greater in OA	28.76 ± 7.96	25.56 ± 7.20	Treadmill (N.R.)	Lab	4, 5, 6 km/hr	6 young 6 old	23 ± 1.5 62 ± 3.9	N.R.	Yes	Motion Capture	Femur greater Trochanter; thighs; Femur Medial Epicondyle and Femur Lateral Epicondyle; Fibula Apex of Lateral Malleolus and Tibia Apex of Medial Malleolus on each leg	N.R.
		Khandoker et al., 2008	MTC	Mean	No sig. mean MFC diff	Sig greater in OA	14.6 ± 5.2	12.5 ± 4.7	Treadmill (10 min)	Lab	Self selected (HY: 4.65 km/hr HO: 4.68 km/hr)	30 healthy young 27 healthy old 10 old fallers	28 ± 6.4 69.1 ± 5.12 72.2 ± 3.1	Female	Yes	2D motion capture	laterally at the fifth metatarsal head and the great toe; digitized	minimum vertical coordinate in swing phase relative to ground (based on fifth metatarsal head and great toe digitized markers)
				Median	No sig. median MFC diff	Sig greater in OA	14.4 ± 5.2	12.1 ± 4.7		Lab
		Elble et al., 1991	MTC	Mean	No sig.mean MFC diff	Not reported	14 ± 4	16 ± 7	Overground	Lab	Self selected (HY: 1.18 m/s OA: 0.94 m/s) and above preferred	20 young 20 old	young: 30.0 ± 6.1 old: 74.7 ± 6.6	Young: 10 M, 10 F Old: 9 M, 11 F	No	Motion Capture	fifth toe (lateral aspect of the metatarsal), heel (posterior calcaneus), ankle (lateral malleolus), knee (lateral femoral epicondyle), hip (greater trochanter), pelvis (anterior superior iliac spine), shoulder (acromioclavicular process), elbow (lateral epicondyle of the humerus), and wrist	N.R.
		Mills et al., 2008	MTC	Median	No sig. median MFC diff	Sig greater in OA	14.9 ± 1.6	13.8 ± 2.1	Treadmill (10 min)	Lab	Self selected	10 young 9 old	young: 25.8 ± 3.1 years old: 71.1 ± 3.4 years	Male	Yes	Electromagnetic tracking system	Electromagnetic tracking system sensors attached to pelvis, thighs, shanks and feet	first instance with minimum vertical toe position during swing position
		Ribeiro et al., 2019	MFC	Mean	Sig. lower mean MFC in OA	N/A	50 ± 10	40 ± 10	Overground	Lab	Self selected (HY: 1.25 m/s, OA: 1.06 m/s	20 young 20 middle 15 old	29.15 ± 5.48 48.65 ± 6.07 65.73 ± 4.39	Female	No	Motion Capture	N.R.	virtual marker minimum at most distal point of foot
		Alcock et al., 2013	MFC	Mean	Decreases in MFC of 0.2cm/year of age	N.R.	N.R.	N.R.	Overground	Lab	Self-selected	39	60-83	Female	Yes	Motion Capture	lower limbs	N.R.
Parkinson's disease	Healthy vs idiopathic PD	Ferreira et al., 2019	MFC	Mean	No sig. mean MFC diff	No sig. diff	40 ± 3	30 ± 3	Overground	Lab	Self-selected (N.R.)	15 healthy 15 IDP 15VP	77 78 79.5	5 male; 10 female 12 male; 3 female 9 male; 6 female	Yes	Foot-worn inertial sensors	Physilog sensors attached on upper part of shoe	toe and heel height during swing phase
	Healthy vs vascular PD				No sig. mean MFC diff	No sig. diff	40 ± 3	30 ± 2		Lab
	Healthy vs PD (at preferred speed)	Alcock et al., 2018	MTC	Mean	N.R.	N/A	28.1 ± 7.1	29.6 ± 9	Overground	Lab	Preferred (H: 1.28 m/s PD: 1.20 m/s)	36 PD 38 healthy	PD: 70.1 ± 9.7 Healthy: 72.4 ± 7.8	Male	Yes	Motion Capture	Above dorsum of second hallux (toe) and the calcaneus (heel)	minimum vertical toe displacement mid-swing
	Healthy vs PD (at fast speed)				N.R.		30.5 ± 8.3	33.7 ± 10.8		Lab	Fast (H: 1.76 m/s, PD: 1.53 m/s)
History of Falls in OA	Nonfallers vs fallers	Cebolla et al., 2015	MTC	Mean	Sig. lower mean MFC in Fallers	N.R.	43 ± 1	40 ± 1	Overground	Lab	Self selected (NF: 1.08 m/s FA: 1.04 m/s)	20 fallers 42 non-fallers	68 ± 6.9 65.5 ± 4.1	49 female; 13 men	No	Motion Capture	N.R.	N.R.
		Khandoker et al., 2008	MTC	Mean	Sig. lower mean MFC in Non-fallers	Sig. greater in fallers	12.5 ± 4.7	20.2 ± 5.1	Treadmill (10 min)	Lab	Self selected (HO: 4.68 km/hr FA: 3.27 km/hr)	30 healthy young 27 healthy old 10 old fallers	28 ± 6.4 69.1 ± 5.12 72.2 ± 3.1	Female	Yes	2D motion capture	laterally at the fifth metatarsal head and great toe; digitized	difference between ground reference and min vertical coordinate in the swing phase
		Karmakar et al., 2013		Median	Sig. lower median MFC in Non-fallers	Sig. greater in fallers	12.1 ± 4.7	20 ± 5.1		Lab
	Falls and time: MTC at 5-10min vs MTC at 15-20min in OA	Watanabe, 2018	MTC	Mean	Sig. lower MTC with time in OA w/o history of falls, but not in those with one or in YA	Sig. greater MTC variability in OA than YA	Graph	Graph	Treadmill (6-16 days)	Lab	Self-selected (OA: 4.7km/h, YA: 5.2 km/h)	13 older adults 9 young adults	OA: 71.3 ± 5.7 YA: 20.9 ± 0.8	Male	No	Motion Capture	right acromion, greater trochanter, lateral femoral epicondyle, lateral malleolus, fifth metatarsal bone, toe, and heel	Lowest displacement b/w two peaks of vertical toe position during swing phase
Amputation	Non-amputated limb vs amputated limb	Beausoleil et al., 2019	MTC	Mean	Sig. higher mean MTC on amputated limb		30.7 ± 12.5	34.1 ± 15.3	Overground	Lab	Self-selected (0.92 m/s for both NA and A limb)	15 Lower-limb amputees	59 ± 12	10 male 5 female	Yes	Inertial Sensors	Inertial sensors on top of each foot	N.R.
	Intact vs prosthetic side	De Asha & Buckley, 2015	MTC	Mean	Sig. lower MTC on prosthetic side (no increase in MTC with increasing gait speed on prosthetic side)	N.R.	24.6 ± 8.7	11.0 ± 6.6	Overground	Lab	Preferred, below preferred, above preferred	10 UTA	48 ± 11.7	Male	Yes	Motion Capture	bilaterally over the acromion processes, iliac crests, greater trochanters, medial and lateral femoral condyles, medial and lateral malleoli, heel, medial and lateral aspect of the mid-foot, first and fifth metatarsal heads and above the second toe	Vertical local min in shoe-tip trajectory during swing phase (determined manually)
Peripheral Arterial Disease with pain	Healthy vs PAD pain	Rand et al., 2015	MTC	Mean	No sig. mean MFC diff	Sig higher MTC variability diff in PAD pain patients	37.2 ± 3.4	39.3 ± 5.1	Treadmill (N.R.)	Lab	Self-selected (H: 2.4 mph PAD: 1.4 mph)	18 PAD 18 healthy	60.4 ± 8.9 63.8 ± 1.7	N.R.	Yes	Motion Capture	Virtual toe marker created by physical markers on: heel, fifth metatarsal and second metatarsal-phalangeal joint	minimum vertical distance between toe and surface during mid-swing
Non-fallers with Multiple Sclerosis (MS)	Healthy Control vs MS Non-fallers	Peebles et al., 2017	MTC	Mean	N.R.	N.R.	11.6 ± 2.9	11.1 ± 3.1	Treadmill (N.R.)	Lab	Self-selected	27 MS Fallers 28 MS no falls 27 MS healthy	44.96 45.88 46.61	Female/Male MS fallers: 21/6 MS no falls: 20/8 MS healthy: 19/8	Yes	Motion Capture + Inertial Sensor	bilaterally on anterior and posterior superior iliac spine, heel, lateral malleolus, top of the second metatarsal phalangeal joint, and lateral metatarsal phalangeal	min vertical distance from toe marker to treadmill during mid-swing phase
Slippers	Barefoot vs slippers	Davis et al., 2016	MFC	Mean	No sig. mean MFC diff	N.R.	15.7 ± 4.7	15.7 ± 3.8	Overground	Lab	Self-selected (BF: 1.26 m/s FF: 1.35 m/s S: 1.31 m/s)	30 healthy	69.1 ± 5.1	Female	Both	GAITRite + Motion Capture	first and fifth meta-tarsal phalangeal joints, and on distal, dorsal aspect of the large toe	minimum distance between the plantar and ground (during mid-swing)
Age + Illumination	OA in normal conditions vs OA in low illumination conditions	Choi et al., 2014	MTC	Mean	No sig. MTC diff b/w illumination conditions in OA (sig diff for younger group)	N.R.	17 ± 4	16 ± 3	Overground	Lab	Preferred + Pre-selected	14 young 14 old	Young: 22.1 ± 2.21 Old: 72.92 ± 5.78	Male	N.R.	Motion Capture	between fourth and fifth lumbar spine, heels and toes (between second and third metatarsals	vertical height of the toe marker during swing phase
Gait Speed	Gait Speed in OA	Alcock et al., 2018	MTC	Mean	Higher mean MTC with increasing speed and longer step length	N/A	28.1 ± 7.1	30.5 ± 8.3	Overground	Lab	Preferred (1.28 m/s) and fast pace (1.76 m/s)	36 PD 38 healthy	PD: 70.1 ± 9.7 Healthy: 72.4 ± 7.8	Male	Yes	GAITRite + Motion Capture	above the dorsum of the second hallux (toe) and the calcaneus (heel)	minimum vertical toe displacement during mid-swing
		Rumble et al., 2018	MTC	Mean	Sig. higher mean MTC with increasing speed	No sig. diff in variability with increasing speed	N/A	N/A	Treadmill	Lab	0.35, 0.5, 0.65, 0.8, 0.95, 1.1, 1.25, 1.4, 1.55, 1.7, 1.85 m/s	15 healthy	57 ± 16	7 male 8 female	N.R.	Motion Capture	bi-laterally on second and fifth metatarsal heads, lateral ankle malleoli, and the calcaneus	Second metatarsal head local minimum during swing phase.
	Gait Speed in Healthy YA	Miller et al., 2009	MTC	Mean	Sig lower mean MTC with increasing treadmill speed (Graph)	N.R.	N/A	N/A	Treadmill	Lab	5 speeds (0.9-1.8 m/s)	12 healthy	33 ± 8	6 male 6 female	Yes	Motion Capture	bilateral posterior superior iliac spines and the sacrum (pelvis); greater trochanter, lateral femoral condyle, and anterior midpoint of the thigh (thigh); lateral fibular head, lateral malleolus and tibial crest (shank); lateral aspect of the calcaneus, fifth metatarsal head and superior aspect of the shoe (foot); virtual toe marker at distal tip of the 2nd toe of the right foot/shoe	lowest vertical height of toe during swing phase
		Schulz, 2011	MTC	Mean	Sig. higher mean MTC with increasing gait speed; Sig higher mean MTC from no obstacle to visible obstacle, and from visible to hidden obstacle	No sig changes in variability across obstacle conditions	N/A	N/A	Overground	Lab	Preferred (NO: 1.5 % leg length/s) + below preferred (1.02) + above preferred (2.56)	14 healthy	27 ± 5	7 male 7 female	Yes	Motion Capture	digitized shoe; >25 points on each marker	Three criteria: (1) MTC at local minima, (2) four toe marker mean speed within upper quartile for given step, and (3) MTC lower than MHC.
	PD preferred speed vs PD fast speed	Alcock et al., 2018	MTC	Mean	Sig. higher mean MTC at faster speed	N/A	29.6 ± 9	33.7 ± 10.8	Overground	Lab	Preferred (1.20 m/s) and fast (1.53 m/s)	36 PD 38 healthy	PD: 70.1 ± 9.7 Healthy: 72.4 ± 7.8	Male	Yes	GAITRite + Motion Capture	above dorsum of second hallux (toe) and the calcaneus (heel)	the minimum vertical toe displacement at mid-swing
Supplementary Table S2. Extracted data from papers with conditions that increase MFC mean or median relative to controls
Condition/IV assessed	Control vs Intervention	Article	MFC/MTC/MHC	MFC Mean/ Median	Impact of condition on MFC/MTC mean/median	Impact of condition on MFC variability	MFC: Control group (mm)	MFC: Intervention group (mm)	Treadmill/Overground (Familiarization period)	Lab/Outdoors	Walking Speed	Sample Size	Mean age (years ± SD)	Gender	Footwear	Measurement System	Marker position	Method of defining MFC/MTC/MHC
Peripheral Arterial Disease without pain	Healthy vs PAD pain-free	Rand et al., 2015	MTC	Mean	No sig. diff	Sig higher MTC variability diff in PAD pain-free patients	37.2 ± 3.4	40.9 ± 4.5	Treadmill (N.R.)	Lab	Self-selected (H: 2.4 mph PAD: 1.4 mph)	18 PAD 18 healthy	60.4 ± 8.9 63.8 ± 1.7	N.R.	Yes	Motion Capture	Virtual toe marker created by physical markers on heel, fifth metatarsal and second metatarsal-phalangeal joint	minimum vertical distance between toe and surface during mid-swing
Knee Osteoarthritis	Healthy vs KO	Levinger et al., 2012	MTC	Mean	No sig. diff	N.R.	12.8 ± 6.7	32.5 ± 7	Overground	Lab	Self-selected (C: 1.3 m/s KO: 1.2 m/s)	50 knee OA 28 healthy	Knee OA: 66.4 ± 7.6 healthy: 65.1 ± 11.2	Knee OA: 23 female, 27 male healthy: 15 female, 13 male	No	Motion Capture	markers on distal phalanx of the hallux (medial, dorsal, and the most distal and inferior point of the hallux (virtual marker))	minimum distance of virtual toe marker in sagittal plane
Fitted footwear	Barefoot vs fitted footwear	Davis et al., 2016	MFC	Mean	Sig. lower MFC in barefoot walking	N.R.	15.7 ± 4.7	19.7 ± 3.8	Overground	Lab	Self-selected (BF: 1.26 m/s FF: 1.35 m/s S: 1.31 m/s)	12 healthy	69.1 ± 5.1	Female	Both	GAITRite + Motion Capture	virtual marker; 10 physical markers on foot	minimum distance between the plantar and ground (during mid-swing)
Post-stroke hemiparesis	Healthy vs post-stoke patients	Little et al., 2014	MTC	Mean	Sig. higher MTC in Post-Stroke patients	N.R.	14.8 ± 6.9	32.5 ± 3.4	Overground	Lab	Self-selected (speed-matched healthy group to PS patients)	16 post-stroke 9 healthy	43.6 ± 11.2 57 ± 14.3	13 male 5 male	N.R.	Motion Capture	modified Cleveland Clinic marker set	Lowest vertical position of the toe marker during swing phase
Vision obstruction	FV (full vision) vs CPO (circumferential-peripheral occlusion), UO (upper occlusion), LO (lower occlusion)	Graci et al., 2009	MFC	Median	Sig. higher MFC with CPO compared to rest	N.R.	N/A	N/A	Overground	Lab	Self-selected (CPO: 1.20 m/s FV: 1.24 m/s)	11 healthy	26.64 ± 6.07	4 female; 7 male	Yes	Motion Capture	A virtual marker at inferior tip of shoe by physical markers on 2nd, 5th metatarsal heads and end of 2nd toe	Lowest position of virtual marker on inferior tip of shoe
Supplementary Table S3. Extracted data from papers with conditions that decrease MFC mean or median relative to controls
Condition/IV assessed	Control vs Intervention	Article	MFC/MTC/MHC	MFC Mean/ Median	Impact of condition on MFC/MTC mean/median	Impact of condition on MFC variability	MFC: Control group (mm)	MFC: Intervention group (mm)	Treadmill/Overground (Familiarization period)	Lab/Outdoors	Walking Speed	Sample Size	Mean age (years ± SD)	Gender	Footwear	Measurement System	Marker position	Method of defining MFC/MTC/MHC
Dual Task Walking (DTW)	Single Task Walking (STW) vs DTW in OA	Santhiranayagam et al., 2015	MTC	Mean	No sig. mean MFC diff (GRAPH)	Sig. greater variability in preferred speed single task walking group	N/A	N/A	Treadmill (10-15min "when required")	Lab	Self selected (0.94 m/s) and speed matched to dual task (0.42 m/s)	15 younger 15 older adults	26.1 ± 3.8 73.1 ± 5.6	4 female; 11 male 7 female; 8 male	Yes	3D motion capture	Distal end of right shoe; Digitized to lowest distal extremity of shoe (to represent toe)	vertical displacement trough between toe-off and mx2
		Hamacher et al., 2014	MTC	Mean	No sig. mean MFC diff	No sig variability diff	22.4 ± 8.9	19.99 ± 8	Overground	Lab	Self selected (ST: 1.44 m/s DT: 1.28 m/s)	40 elderly	67.6 ± 3.4	N.R.	N.R.	Inertial sensor	IMUs attached to arch of subjects’ feet	N.R.
		Hamacher et al., 2016	MTC	Mean	No sig. mean MFC diff	No sig variability diff	23 ± 7	18 ± 7	Overground	Lab	Self selected (N.R.)	12 with pain 12 healthy	55 ± 12 57 ± 14	N.R.	N.R.	Inertial sensor	IMUs attached to subjects’ feet	N.R.
		Alcock et al., 2016	MTC	Mean	No sig. mean MFC diff	No sig variability diff	27 ± 7.9	26.5 ± 8.4	Overground	Lab	Self selected (ST: 1.25 m/s, DT: 1.17 m/s)	ST: 81 OA, 76 PD DT: 48 control, 40 PD	ST: 69.7 ± 7.5 67.5 ± 10.0 DT: 68.3 ± 7.6 68.5 ± 9.1	ST: 39M,42F 50M, 26F DT: 30M,18F 28M,12F	Yes	GAITRite + Motion Capture	heel and toe bilaterally	N.R.
		Sparrow et al., 2008	MFC	Mean and Median	No Dual Task effects; Right foot MFC sig greater than left foot for YA and OA	Sig. higher MFC variability in OA for right-foot only	Graph	Graph	Treadmill	Lab	Self-selected	10 older adults 10 younger	71.1 26.3	Male	Yes	3D motion capture	great toe and the 5th metatarsal head. Temporary marker at lowest point of shoe	Relative to virtual point at most distal and inferior edge of shoe
		Schulz et al., 2010	MTC	Mean	MTC changes dependent on task (↑ for carrying basket, ↓ for answering questions, and unchanged for carrying water on tray)	N.R.	Graph	Graph	Overground	Lab	Self-selected	10 healthy adults	44 ± 13	5 male 5 female	Yes	Motion Capture	Digitized shoe; 100s of points	Local min distance between shoe and ground during swing phase
		Killeen et al., 2017	MTC	Mean	Incongruent Stroop Task: Sig lower mean MFC in DTW	No sig. variability diff	14.5 ± 0.5	12.7 ± 0.5	Treadmill (40 min)	Lab	Self selected (1.03m/s)	41 young 40 middle 40 old	29.1 ± 5 47.7 ± 6 67.5 ± 6	21 female; 20 male 20 female; 20 male 19 female; 21 male	No	Motion Capture	great toe marker over second metatarsal head	min vertical difference between great toe marker during swing phase and its min during stance
					Congruent Stroop Task: Sig. lower mean MFC in DTW	No sig. variability diff	14.5 ± 0.5	12.6 ± 0.4		Lab
	STW vs DTW in obese and comparison groups (combined data)	Wu et al., 2016	MTC	Mean	Sig. lower mean MTC in DT	N.R.	14 ± 8.5	9.4 ± 6.2	Overground	Lab	Self selected (N.R.)	19 obese 20 control	21.3 ± 2.6	5 male; 14 female 6 male; 14 female	Yes	Motion Capture	Markers on left and right calcanei, top of the feet, and one on the right upper back (MoCap)	min vertical distance between toe marker and the ground during mid-swing phase
Age + Dual Task Walking (DTW)	DTW in YA vs DTW in OA	Santhiranayagam et al., 2015	MTC	Mean	No sig. mean MFC diff (GRAPH)	No sig variability diff	N/A	N/A	Treadmill (10-15min "when required")	Lab	Self selected (0.94 m/s) and speed matched to dual task (0.42 m/s)	15 younger 15 older adults	26.1 ± 3.8 73.1 ± 5.6	4 female; 11 male 7 female; 8 male	Yes	3D motion analysis	Distal end of right shoe; Digitized to lowest distal extremity of the shoe (to represent toe)	toe height at trough between toe-off and mx2
		Killeen et al., 2017	MTC	Mean	Incongruent Stroop Task: Sig. lower mean MFC in OA	Sig. greater variability in OA	14.6 ± 0.5	12.7 ± 0.5	Treadmill (40 min)	Lab	Self selected (YA: 1.15 m/s OA:1.03 m/s)	41 young 40 middle 40 old	29.1 ± 5 47.7 ± 6 67.5 ± 6	21 female; 20 male 20 female; 20 male 19 female; 21 male	No	Motion Capture	great toe marker placed over the second metatarsal head	vertical min of great toe marker during swing phase
					Congruent Stroop Task: No sig. diff (values not given)	Sig. greater variability in OA	N/A	N/A		Lab
Ankle instability	Functional instability (FI) (Control vs FI Patients)	Delahunt et al., 2006	MFC	Mean	Sig. lower mean MFC in FI individuals	N.R.	22.84 ± 4.92	12.62 ± 7.49	Treadmill (yes, time N.R.)	Lab	4km/hr	24 with FI 22 healthy	26 ± 6.18 22.8 ± 4.23	14 male and 10 female 14 male, 8 female	No	3D motion capture	lateral aspect of the knee joint line, lateral malleolus, heel, and fifth metatarsal head	min vertical distance b/w ground and light-emitting diode on base of the fifth metatarsal head
		Brown, 2011	MFC	Mean	No sig. mean MFC diff	N.R.	29 ± 10	12.62 ± 6	Overground	Lab	1.2 to 1.4 m/s	11 MI 11 FI 11 control	23 ± 5.1 22.5 ± 4.3 22.2 ± 4.5	Male	No	3D electromagnetic tracking system	between posterior superior iliac spines on the sacrum, at the midpoint of the lateral thigh over the iliotibial band, on the upper one-third of the anteromedial tibia, on the upper one-third of the dorsum of the foot at the metatarsal midpoint, and at the lowest point on the midcalcaneus	minimum metatarsal height
	Mechanical instability (MI) (Control vs MI Patients)				No MFC diff	Sig. increased variability in MI group	29 ± 10	12.62 ± 7		Lab					No
Fallers with Multiple Sclerosis (MS)	Healthy Control vs MS Fallers	Peebles et al., 2017	MTC	Mean	Sig. lower MTC in MS Fallers	No sig variability diff	11.6 ± 2.9	8.5 ± 3	Treadmill (N.R.)	Lab	Self-selected	27 MS Fallers 28 MS no falls 27 MS healthy	44.96 45.88 46.61	Female/Male MS fallers: 21/6 MS no falls: 20/8 MS healthy: 19/8	Yes	Motion Capture + Inertial Sensor	bilaterally on anterior and posterior superior iliac spine, heel, lateral malleolus, top of the second metatarsal phalangeal joint, and lateral metatarsal phalangeal	min vertical distance from toe marker to treadmill during mid-swing phase
Flip-flops	Barefoot vs flip-flops	Sharpe et al., 2016	MTC	Mean	Sig. lower mean MFC in flip-flops	N.R.	42 ± 8	16 ± 5.6	Overground	Lab	Self-selected	15 healthy	26.6 ± 8.1	8 male 7 female	Both	Motion capture	anterior and posterior aspects of a pelvic frame aligned with anterior–superior and posterior-superior iliac spines, the lateral aspect of the knee flexion/extension axis, antero-inferior to the tip of the lateral malleoli, the head of the fifth metatarsals and the lateral aspects of the calcanei.	lowest vertical point of hallux marker and corresponding marker on flip-flop (during swing phase)
Transtibial Amputation + Trip-related stumbles	No history of trip-related stumbles (TS) vs trip-related stumbles (TS)	Rosenblatt et al., 2017	MTC	Mean	Sig. lower MTC (prosthetic side) for individuals that report TS	N.R.	25.6 ± 5.4	12.3 ± 0.8	Treadmill (N.R.)	Lab	Self-selected (N.R.)	8 adults	47 ± 11.8	N.R.	Yes	GAITRite + Motion Capture	over second metatarsal	min vertical displacement of second metatarsal marker relative to its position during previous midstance
Age + Illumination	YA vs OA in low illumination conditions	Choi et al., 2014	MTC	Mean	Sig. lower MTC in OA	N.R.	29 ± 6	16 ± 3	Overground	Lab	Preferred + Pre-selected	14 young 14 old	22.1 ± 2.21 72.92 ± 5.78	Male	N.R.	Motion Capture	lumbar spine of body (between fourth and fifth lumbar spine), heels (posterior calcaneus), and toes (between second and third metatarsals).	vertical height of the toe marker during swing phase
Traumatic Brain injury (TBI)	Healthy (slow speed) vs TBI (preferred speed)	Chow et al., 2010	MTC	Mean	Sig. lower mean MTC in TBI patients (regardless of walking speed)	N.R.	122 ± 23	76 ± 38.5	Overground	Lab	TBI: Preferred Healthy: Preferred and below-preferred (to compare with TBI)	31 TBI 31 healthy	26.5 ± 10.2 healthy: female = 34 ± 10, male= 42 ± 15	10 female, 21 male 16 female, 15 male	Yes	Motion Capture	Helen Hayes marker system	Vertical range of motion of ipsilateral toe marker during stride
Fatigue	Non-fatigued vs fatigued OA	Nagano et al., 2014	MTC	Mean	Sig. lower mean MFC in fatigued OA	Sig. reduced in fatigued OA (graph)	N/A	N/A	Treadmill (Yes, time N.R.)	Lab	Self selected (3.59 km/hr)	11 young 11 old	30 ± 4.3 74.2 ± 4.6	N.R.	Yes	3D motion capture	5th metatarsal head; virtual marker to model proximal inferior surface of shoe-outer sole (heel)	min vertical toe displacement during mid-swing
Age + Treadmill/ Overground	Overground vs Treadmill	Nagano et al., 2011	MFC	Median	Sig. lower median MFC in treadmill walking; non-dominant foot MFC greater than dominant foot on treadmill; no ageing effects	Lower variability on treadmill (nonsig.)	Graph	Graph	Both (10 min)	Lab	Self-selected	11 young 11 old	22.5 ± 2.9 73.8 ± 7.22	4 female, 7 male 4 female, 7 male	Yes	3D motion capture	Imaginary markers at medial and lateral malleoli, 5th and 2nd metatarsal head, and proximal inferior surface of heel	Height of toe marker at 50% of swing phase
		Nagano et al., 2010	MTC	N.R.	Sig. lower MTC in treadmill walking; greater asymmetry in OA; no ageing effect	N.R.	17.5	12.1	Both (10 min)	Lab	Self-selected	7 young 7 old	22 ± 3.03 75 ± 7.8	Male	Yes	3D motion capture	Virtual markers at medial and lateral malleoli, 5th and 2nd metatarsal heads, heel, most inferior and distal end of the foot segment.	N.R.
Age + Floor surface + Vision Obstruction	YA vs OA with and without load (i.e vision obstruction)	Bunterngchit et al., 2000	MTC	Mean	Age x Load: Sig. lower mean MFC in OA carrying load (i.e. w/ vision obstruction)	N.R.	Graph	Graph	Overground	Lab	100 steps/min	10 young 10 old	26 ± 4.4 72 ± 4.35	5 female; 5 male 5 female; 5 male	Yes	Motion Capture	toe, heel, ankle, knee, and hip	minimum vertical height of toe marker during mid-swing
	OA w/o load vs w/ load while transitioning from carpet to vinyl				Age x Load x Floor: Sig lower mean MFC in OA when carrying load and transitioning (i.e. w/ vision obstruction)	N.R.	Graph	Graph		Lab
Supplementary Table 4. Extracted data from papers with conditions in "other" category
Condition/IV assessed	Control vs Intervention	Article	MFC/MTC/MHC	MFC Mean/ Median	Impact of condition on MFC/MTC mean/median	Impact of condition on MFC variability	MFC: Control group (mm)	MFC: Intervention group (mm)	Treadmill/Overground (Familiarization period)	Lab/Outdoors	Walking Speed	Sample Size	Mean age (years ± SD)	Gender	Footwear	Measurement System	Marker position	Method of defining MFC/MTC/MHC
Chronic back pain	Healthy vs chronic lower back pain (no vision obstruction)	Hamacher et al., 2016	MTC	N/A	MTC data not provided (Assessed variability)	No sig difference in coefficient of variation	N/A	N/A	Overground	Lab	Self-selected (N.R.)	14 healthy 14 lower-backpain	59 ± 16 57 ± 15	N.R.	N.R.	Inertial Sensor	IMUs attached to subjects’ feet	N.R.
	Healthy vs chronic lower back pain (LBP) (impairment goggles)					Sig higher CV of MFC for chronic LBP patients	N/A	N/A		Lab
	Chronic LBP patients with vs without visual obstruction (i.e. impairment goggles)					Sig higher CV of MFC for chronic LBP patients with visual obstruction	N/A	N/A		Lab
Bound feet	Control vs patients with bound feet	Zhang et al., 2015	MTC and MHC	Mean	Continuous increase in MTC; MHC increased at 20% of swing phase then decreased	N.R.	N/A	N/A	Overground	Lab	Self selected (C: 0.81 m/s BF: 0.64)	3 adults with BF, 3 adults without BF	BF: 92.7 yrs, NBF: 86.7 yrs	Female	Yes	High Speed Video Camera	midthigh, lateral knee supracondylar, midshank, lateral ankle supracondylar, heel, great toe (P1), and fifth metatarsal head (P2)	MTC/MHC: distance between toes/heel and ground during swing phase
Dizziness	Mean Foot clearance of cohort with a range of DHI-S scores	Zanotto et al., 2017	MFC	Mean	MTC data not provided	N.R.	N/A	32.5	Overground	Lab	Self-selected (1.096 m/s)	118	73.15	57 male 61 female	Yes	SoleSound (novel device)	Solesound footwear units	N.R.
